# Supplementary material for: Unraveling the Etiology of Dilated Cardiomyopathy through Differential miRNA–mRNA Interactome
Source: Biomolecules. 2024 Apr 27;14(5):524. doi: 10.3390/biom14050524 (PMC11117812; doi:10.3390/biom14050524)
Supplement: Supplementary file 1 [file biomolecules-14-00524-s001.zip]

Archive with 1 entries (1 files):
- biomolecules-2969409-supplementary.pdf
